# Supplementary material for: Integration of Neighbor Topologies Based on Meta-Paths and Node Attributes for Predicting Drug-Related Diseases
Source: Int J Mol Sci. 2022 Mar 31;23(7):3870. doi: 10.3390/ijms23073870 (PMC8999005; doi:10.3390/ijms23073870)
Supplement: Supplementary file 1 [file ijms-23-03870-s001.zip]

Archive with 3 entries (3 files):
- S3.xls
- Table S1.pdf
- Table S2.pdf
